# Supplementary material for: S1P Stimulates Erythropoietin Production in Mouse Renal Interstitial Fibroblasts by S1P1 and S1P3 Receptor Activation and HIF-2α Stabilization
Source: Int J Mol Sci. 2021 Aug 31;22(17):9467. doi: 10.3390/ijms22179467 (PMC8430949; doi:10.3390/ijms22179467)
Supplement: Supplementary file 1 [file ijms-22-09467-s001.zip]

Archive with 1 entries (1 files):
- ijms-1351754-Supplementary.pdf
